# Supplementary material for: ASSVd infection inhibits the vegetative growth of apple trees by affecting leaf metabolism
Source: Front Plant Sci. 2023 Feb 24;14:1137630. doi: 10.3389/fpls.2023.1137630 (PMC9998556; doi:10.3389/fpls.2023.1137630)
Supplement: Supplementary file 2 [file DataSheet_2.xlsx]

## Sheet: Sheet1
O_A vs O_0
ID	Metabolite	Metab ID	Significant	Regulate	KEGG Compound ID	Mode	CAS ID	M/Z	Retention time	Adducts	Formula	Fragmentation Score	Theoretical Fragmentation Score	Library ID	KEGG Compound First Category	KEGG Compound Second Category	KEGG Pathway ID	KEGG Pathway First Category	KEGG Pathway Second Category	HMDB Superclass	HMDB Class	HMDB Subclass	Fragmentation Score	Theoretical Fragmentation Score	KEGG Pathway Description	KEGG Pathway Description	VIP_pred_OPLS-DA	VIP_PLS-DA	FC(O_A/O_0)	P_value	FDR	B1	B2	B3	B4	B5	B6	A1	A2	A3	A4	A5	A6
pos_228	L-2-Aminobutyric acid	metab_227	yes	up	-	pos	-	104.07	242.727	(M+H)+	-	-	-	-	-	-	-	-	-	-	-	-	-	-	-	-	1.697	1.6088	1.0749	0.04688	0.3523	3.4267	3.1612	3.5599	3.1684	3.0673	3.2547	2.9842	2.9184	2.9869	3.3667	3.0376	2.9772
pos_787	Methyl acetoacetate	metab_786	yes	up	-	pos	-	117.054	156.995	(M+H)+	-	-	-	-	-	-	-	-	-	-	-	-	-	-	-	-	1.1795	1.1369	1.0315	0.0463	0.3504	3.6362	3.6824	3.7311	3.6785	3.8382	3.6634	3.6013	3.4399	3.7241	3.5511	3.5768	3.6615
pos_972	Anthranilic acid (Vitamin L1)	metab_971	yes	down	-	pos	-	138.055	269.575	(M+H)+	-	-	-	-	-	-	-	-	-	-	-	-	-	-	-	-	1.2038	1.115	0.9793	0.04511	0.3475	5.1355	5.2366	5.2139	5.0796	5.2063	5.0445	5.1684	5.3998	5.2722	5.2838	5.2833	5.1667
pos_994	Glutaraldehyde	metab_993	yes	up	C12518	pos	-	142.085	227.306	(M+CH3CN+H)+	-	-	-	-	-	-	-	-	-	-	-	-	-	-	-	-	1.7628	1.6658	1.0389	0.0006664	0.09225	4.5636	4.5456	4.6289	4.5854	4.4828	4.5999	4.4642	4.3295	4.4893	4.3249	4.4124	4.3609
pos_1029	Acetylcholine	metab_1028	yes	down	C01996	pos	51-84-3	146.116	366.249	(M+H)+	-	-	-	HMDB0000895	Hormones and transmitters	Neurotransmitters	map00564	Metabolism	Lipid metabolism	Organic nitrogen compounds	Organonitrogen compounds	Quaternary ammonium salts	-	-	Glycerophospholipid metabolism	Glycerophospholipid metabolism	1.8846	1.7947	0.9319	0.02431	0.2721	3.5971	3.2919	3.4132	3.7879	3.7873	3.2983	3.7434	3.8998	3.8309	3.7677	3.7311	3.7469
pos_1163	L-Carnitine	metab_1162	yes	up	C00318	pos	541-15-1	162.112	336.079	(M+H)+	-	-	-	HMDB0000062	-	-	-	-	-	Organic nitrogen compounds	Organonitrogen compounds	Quaternary ammonium salts	-	-	-	-	1.2509	1.244	1.0276	0.03014	0.2961	4.469	4.4052	4.4146	4.3745	4.443	4.4597	4.2693	4.3516	4.321	4.1664	4.4909	4.2532
pos_1399	Phosphorylcholine	metab_1398	yes	down	C00588	pos	3616-04-04	184.072	131.875	(M+H)+	-	-	-	HMDB0001565	-	-	map01100;map00564	Metabolism;Metabolism	Global and overview maps;Lipid metabolism	Organic nitrogen compounds	Organonitrogen compounds	Quaternary ammonium salts	-	-	Metabolic pathways;Glycerophospholipid metabolism	Metabolic pathways;Glycerophospholipid metabolism	1.4573	1.4144	0.9669	0.04454	0.345	5.2154	4.9062	4.8941	4.9918	4.9316	5.0645	5.0606	5.2937	5.0448	5.3786	5.1018	5.1512
pos_1469	D-Xylose	metab_1468	yes	up	C00181	pos	58-86-6	192.086	102.795	(M+CH3CN+H)+	-	-	-	HMDB0000098	Carbohydrates	Monosaccharides	map01100;map00520;map00040;map02010	Metabolism;Metabolism;Metabolism;Environmental Information Processing	Global and overview maps;Carbohydrate metabolism;Carbohydrate metabolism;Membrane transport	Organic oxygen compounds	Organooxygen compounds	Carbohydrates and carbohydrate conjugates	-	-	Metabolic pathways;Amino sugar and nucleotide sugar metabolism;Pentose and glucuronate interconversions;ABC transporters	Metabolic pathways;Amino sugar and nucleotide sugar metabolism;Pentose and glucuronate interconversions;ABC transporters	2.2153	2.1131	1.0634	0.0022	0.1384	4.6277	4.7601	4.9808	5.0125	4.7399	4.8633	4.4553	4.6866	4.537	4.4863	4.6025	4.4892
pos_1621	Coumarin	metab_1620	yes	down	C05851	pos	91-64-5	207.064	108.162	(M+CH3COO+2H)+	-	-	-	HMDB0001218	-	-	map00940;map01110	Metabolism;Metabolism	Biosynthesis of other secondary metabolites;Global and overview maps	Phenylpropanoids and polyketides	Coumarins and derivatives	Not Available	-	-	Phenylpropanoid biosynthesis;Biosynthesis of secondary metabolites	Phenylpropanoid biosynthesis;Biosynthesis of secondary metabolites	1.5766	1.542	0.9648	0.03594	0.3194	4.9993	5.3213	5.3182	5.3746	5.3171	5.2814	5.533	5.2392	5.44	5.6637	5.48	5.4127
pos_3071	Desipramine	metab_3070	yes	down	C06943	pos	50-47-5	305.142	226.917	(M+K)+	-	-	-	HMDB0015282	-	-	-	-	-	Organoheterocyclic compounds	Benzazepines	Dibenzazepines	-	-	-	-	2.5148	2.4505	0.9054	0.009691	0.216	4.4642	3.7572	4.4601	3.8692	3.8948	3.8933	4.5684	4.3872	4.4597	4.4632	4.4486	4.5541
pos_4746	Phenylacetylglycine	metab_4745	yes	up	C05598	pos	500-98-1	387.155	23.078	(2M+H)+	-	-	-	HMDB0000821	-	-	map00360	Metabolism	Amino acid metabolism	Organic acids and derivatives	Carboxylic acids and derivatives	Amino acids, peptides, and analogues	-	-	Phenylalanine metabolism	Phenylalanine metabolism	1.9795	1.8712	1.0912	0.01935	0.259	3.1472	3.2467	3.2631	3.5185	3.2674	3.1585	3.158	2.7583	3.0451	3.0605	2.7403	3.2039
pos_6534	Peonidin 3-O-glucoside cation	metab_6533	yes	down	-	pos	-	481.155	140.778	(M+NH4)+	-	-	-	-	-	-	-	-	-	-	-	-	-	-	-	-	1.5007	1.4333	0.9638	0.03882	0.3272	4.3347	4.7157	4.6699	4.6764	4.6526	4.5937	4.8235	4.8118	4.7675	4.6519	4.9545	4.6711
pos_7860	6''-O-Malonyldaidzin	metab_7859	yes	up	C16191	pos	124590-31-4	563.145	68.8475	(M+CH3COO+2H)+	-	-	-	HMDB0041263	-	-	map00943	Metabolism	Biosynthesis of other secondary metabolites	Phenylpropanoids and polyketides	Coumarins and derivatives	Furanocoumarins	-	-	Isoflavonoid biosynthesis	Isoflavonoid biosynthesis	1.4316	1.3895	1.0303	0.01136	0.2222	4.7627	4.9574	4.9357	4.7488	4.8685	4.7341	4.7472	4.6333	4.6881	4.6596	4.7664	4.6609
neg_1287	DL-Vanillylmandelic acid	metab_14037	yes	up	-	neg	-	179.036	42.515	(M-H2O-H)-	-	-	-	-	-	-	-	-	-	-	-	-	-	-	-	-	1.5218	1.4174	1.0349	0.006236	0.1674	4.9122	4.9133	5.0377	5.174	4.9428	4.924	4.7359	4.8951	4.8514	4.7989	4.7693	4.8426
neg_1729	Traumatic Acid	metab_14479	yes	down	C16308	neg	6402-36-4	227.128	273.776	(M-H)-	-	-	-	HMDB0000933;LMFA01170002	-	-	map00592;map01110	Metabolism;Metabolism	Lipid metabolism;Global and overview maps	Lipids and lipid-like molecules	Fatty Acyls	Fatty acids and conjugates	-	-	alpha-Linolenic acid metabolism;Biosynthesis of secondary metabolites	alpha-Linolenic acid metabolism;Biosynthesis of secondary metabolites	1.6848	1.6974	0.9475	0.02797	0.2499	4.3611	4.5319	4.5507	4.1343	4.515	4.239	4.565	4.4437	4.7259	4.833	4.4928	4.7303
T_A vs T_0
ID	Metabolite	Metab ID	Significant	Regulate	KEGG Compound ID	Mode	CAS ID	M/Z	Retention time	Adducts	Formula	Fragmentation Score	Theoretical Fragmentation Score	Library ID	KEGG Compound First Category	KEGG Compound Second Category	KEGG Pathway ID	KEGG Pathway First Category	KEGG Pathway Second Category	HMDB Superclass	HMDB Class	HMDB Subclass	Fragmentation Score	Theoretical Fragmentation Score	KEGG Pathway Description	KEGG Pathway Description	VIP_pred_OPLS-DA	VIP_PLS-DA	FC(D_A/D_0)	P_value	FDR	D1	D2	D3	D4	D5	D6	C1	C2	C3	C4	C5	C6
pos_228	L-2-Aminobutyric acid	metab_227	yes	up	-	pos	-	104.07	242.727	(M+H)+	-	-	-	-	-	-	-	-	-	-	-	-	-	-	-	-	1.608	1.5463	1.072	0.03728	0.2259	3.115	3.5507	3.5513	3.3924	3.404	3.5305	3.2897	3.0926	3.4576	3.0725	3.23	3.0246
pos_866	Picolinic acid	metab_865	yes	up	C10164	pos	98-98-6	124.039	306.411	(M+H)+	-	-	-	HMDB0002243	-	-	map01100;map00380	Metabolism;Metabolism	Global and overview maps;Amino acid metabolism	Organoheterocyclic compounds	Pyridines and derivatives	Pyridinecarboxylic acids and derivatives	-	-	Metabolic pathways;Tryptophan metabolism	Metabolic pathways;Tryptophan metabolism	1.7658	1.7243	1.0473	0.001805	0.04892	4.7591	4.6119	4.8371	4.566	4.6791	4.835	4.5261	4.4522	4.525	4.5287	4.5478	4.4331
pos_883	DL-a-Hydroxybutyric acid	metab_882	yes	down	-	pos	-	127.038	151.291	(M+Na)+	-	-	-	-	-	-	-	-	-	-	-	-	-	-	-	-	1.2936	1.2503	0.9777	0.001604	0.04564	4.9741	4.9437	4.9385	5.0119	4.9424	4.8876	5.11	5.0504	5.0373	4.983	5.1143	5.0833
pos_1029	Acetylcholine	metab_1028	yes	up	C01996	pos	51-84-3	146.116	366.249	(M+H)+	-	-	-	HMDB0000895	Hormones and transmitters	Neurotransmitters	map00564	Metabolism	Lipid metabolism	Organic nitrogen compounds	Organonitrogen compounds	Quaternary ammonium salts	-	-	Glycerophospholipid metabolism	Glycerophospholipid metabolism	1.4172	1.4531	1.0588	0.04782	0.2549	3.666	3.7848	3.8803	3.9155	3.8298	3.7091	3.5616	3.9354	3.3289	3.4502	3.5774	3.6696
pos_1040	L-Glutamine	metab_1039	yes	up	C00064	pos	56-85-9	147.076	358.781	(M+H)+	-	-	-	HMDB0000641	Peptides	Amino acids	map01100;map00630;map00220;map00230;map01240;map02010;map00910;map01230;map00240;map00250;map00970;map00750	Metabolism;Metabolism;Metabolism;Metabolism;Metabolism;Environmental Information Processing;Metabolism;Metabolism;Metabolism;Metabolism;Genetic Information Processing;Metabolism	Global and overview maps;Carbohydrate metabolism;Amino acid metabolism;Nucleotide metabolism;Global and overview maps;Membrane transport;Energy metabolism;Global and overview maps;Nucleotide metabolism;Amino acid metabolism;Translation;Metabolism of cofactors and vitamins	Organic acids and derivatives	Carboxylic acids and derivatives	Amino acids, peptides, and analogues	-	-	Metabolic pathways;Glyoxylate and dicarboxylate metabolism;Arginine biosynthesis;Purine metabolism;Biosynthesis of cofactors;ABC transporters;Nitrogen metabolism;Biosynthesis of amino acids;Pyrimidine metabolism;Alanine, aspartate and glutamate metabolism;Aminoacyl-tRNA biosynthesis;Vitamin B6 metabolism	Metabolic pathways;Glyoxylate and dicarboxylate metabolism;Arginine biosynthesis;Purine metabolism;Biosynthesis of cofactors;ABC transporters;Nitrogen metabolism;Biosynthesis of amino acids;Pyrimidine metabolism;Alanine, aspartate and glutamate metabolism;Aminoacyl-tRNA biosynthesis;Vitamin B6 metabolism	1.2017	1.1779	1.0277	0.0296	0.1998	4.7129	4.7688	4.9432	4.8223	4.6414	4.7779	4.6203	4.6563	4.6259	4.7119	4.7387	4.5416
pos_1090	2-Hydroxyadenine	metab_1089	yes	up	-	pos	3373-53-3	152.056	211.798	(M+H)+	-	-	-	HMDB0000403	-	-	-	-	-	Organoheterocyclic compounds	Imidazopyrimidines	Purines and purine derivatives	-	-	-	-	1.5834	1.5518	1.0594	0.02302	0.1766	3.7892	3.6108	4.0026	4.0966	3.7394	3.9865	3.6083	3.5741	3.617	3.6567	3.7147	3.7522
pos_1163	L-Carnitine	metab_1162	yes	up	C00318	pos	541-15-1	162.112	336.079	(M+H)+	-	-	-	HMDB0000062	-	-	-	-	-	Organic nitrogen compounds	Organonitrogen compounds	Quaternary ammonium salts	-	-	-	-	1.3751	1.3539	1.0361	0.01331	0.1319	4.3117	4.3997	4.6532	4.4142	4.3737	4.3747	4.2255	4.2721	4.2266	4.2871	4.2618	4.3316
pos_1233	Homogentisic acid	metab_1232	yes	down	C00544	pos	451-13-8	169.049	133.189	(M+H)+	-	-	-	HMDB0000130	-	-	map01100;map00130;map00350;map01240	Metabolism;Metabolism;Metabolism;Metabolism	Global and overview maps;Metabolism of cofactors and vitamins;Amino acid metabolism;Global and overview maps	Benzenoids	Benzene and substituted derivatives	Phenylacetic acids	-	-	Metabolic pathways;Ubiquinone and other terpenoid-quinone biosynthesis;Tyrosine metabolism;Biosynthesis of cofactors	Metabolic pathways;Ubiquinone and other terpenoid-quinone biosynthesis;Tyrosine metabolism;Biosynthesis of cofactors	2.0202	1.9703	0.9547	1.72e-05	0.004996	5.1943	5.1991	5.2144	5.2307	5.1254	5.0446	5.4363	5.4234	5.3731	5.3895	5.3913	5.4643
pos_1399	Phosphorylcholine	metab_1398	yes	up	C00588	pos	3616-04-04	184.072	131.875	(M+H)+	-	-	-	HMDB0001565	-	-	map01100;map00564	Metabolism;Metabolism	Global and overview maps;Lipid metabolism	Organic nitrogen compounds	Organonitrogen compounds	Quaternary ammonium salts	-	-	Metabolic pathways;Glycerophospholipid metabolism	Metabolic pathways;Glycerophospholipid metabolism	1.3876	1.3823	1.0292	0.004359	0.07353	5.1602	5.1579	5.0721	4.9967	5.2005	5.1013	4.9343	4.9714	4.9254	4.9396	4.9536	5.0939
pos_1469	D-Xylose	metab_1468	yes	up	C00181	pos	58-86-6	192.086	102.795	(M+CH3CN+H)+	-	-	-	HMDB0000098	Carbohydrates	Monosaccharides	map01100;map00520;map00040;map02010	Metabolism;Metabolism;Metabolism;Environmental Information Processing	Global and overview maps;Carbohydrate metabolism;Carbohydrate metabolism;Membrane transport	Organic oxygen compounds	Organooxygen compounds	Carbohydrates and carbohydrate conjugates	-	-	Metabolic pathways;Amino sugar and nucleotide sugar metabolism;Pentose and glucuronate interconversions;ABC transporters	Metabolic pathways;Amino sugar and nucleotide sugar metabolism;Pentose and glucuronate interconversions;ABC transporters	1.5898	1.5621	1.0525	0.02998	0.2011	4.5459	4.4281	4.483	4.7052	4.5137	4.528	4.1956	4.1861	4.405	4.6634	4.1334	4.2661
pos_1621	Coumarin	metab_1620	yes	down	C05851	pos	91-64-5	207.064	108.162	(M+CH3COO+2H)+	-	-	-	HMDB0001218	-	-	map00940;map01110	Metabolism;Metabolism	Biosynthesis of other secondary metabolites;Global and overview maps	Phenylpropanoids and polyketides	Coumarins and derivatives	Not Available	-	-	Phenylpropanoid biosynthesis;Biosynthesis of secondary metabolites	Phenylpropanoid biosynthesis;Biosynthesis of secondary metabolites	2.0154	1.9736	0.9516	0.0004258	0.02318	5.2893	5.1868	5.0787	5.2674	5.1923	5.2131	5.4252	5.4442	5.3961	5.3627	5.6076	5.5864
pos_2173	Chrysin	metab_2172	yes	down	C10028	pos	-	255.064	160.721	(M+H)+	-	-	-	LMPK12110189	-	-	map00941	Metabolism	Biosynthesis of other secondary metabolites	-	-	-	-	-	Flavonoid biosynthesis	Flavonoid biosynthesis	1.6079	1.5832	0.9582	0.009625	0.109	4.8023	4.6412	4.8137	4.7034	4.6201	4.628	5.1371	4.7872	4.9182	4.9559	4.8113	4.8281
pos_2318	Thiamine	metab_2317	yes	up	C00378	pos	70-16-6	265.111	334.182	M+	-	-	-	HMDB0000235	Vitamins and cofactors	Vitamins	map01100;map00730;map04122;map02010;map01240	Metabolism;Metabolism;Genetic Information Processing;Environmental Information Processing;Metabolism	Global and overview maps;Metabolism of cofactors and vitamins;Folding, sorting and degradation;Membrane transport;Global and overview maps	Organoheterocyclic compounds	Diazines	Pyrimidines and pyrimidine derivatives	-	-	Metabolic pathways;Thiamine metabolism;Sulfur relay system;ABC transporters;Biosynthesis of cofactors	Metabolic pathways;Thiamine metabolism;Sulfur relay system;ABC transporters;Biosynthesis of cofactors	1.744	1.684	1.0483	0.006213	0.08817	4.8981	4.746	4.8794	4.6789	4.8803	4.965	4.5593	4.6491	4.7222	4.7726	4.5396	4.4655
pos_2479	Phloretin	metab_2478	yes	down	C00774	pos	60-82-2	275.091	106.884	(M+H)+	-	-	-	LMPK12120525;HMDB0003306	-	-	map00941;map01110	Metabolism;Metabolism	Biosynthesis of other secondary metabolites;Global and overview maps	Phenylpropanoids and polyketides	Linear 1,3-diarylpropanoids	Chalcones and dihydrochalcones	-	-	Flavonoid biosynthesis;Biosynthesis of secondary metabolites	Flavonoid biosynthesis;Biosynthesis of secondary metabolites	1.9384	1.8895	0.959	5.712e-05	0.008372	5.3464	5.4151	5.4521	5.4619	5.3694	5.2698	5.607	5.6626	5.5344	5.6294	5.6246	5.6391
pos_2640	Pro-Trp	metab_2639	yes	up	-	pos	-	284.134	134.94	(M+H-H2O)+	-	-	-	-	-	-	-	-	-	-	-	-	-	-	-	-	2.0981	2.0897	1.09	0.006189	0.08817	4.1725	4.1781	4.0647	4.2377	4.2037	4.1473	3.6003	4.078	3.661	3.9808	4.0479	3.5673
pos_2933	S-Methyl-5'-thioadenosine	metab_2932	yes	up	C00170	pos	-	298.097	100.817	(M+H)+	-	-	-	-	-	-	map01100;map00270;map00908	Metabolism;Metabolism;Metabolism	Global and overview maps;Amino acid metabolism;Metabolism of terpenoids and polyketides	-	-	-	-	-	Metabolic pathways;Cysteine and methionine metabolism;Zeatin biosynthesis	Metabolic pathways;Cysteine and methionine metabolism;Zeatin biosynthesis	2.1649	2.1563	1.0695	0.006208	0.08817	5.6313	5.5149	5.6141	6.0574	5.458	5.4994	5.3755	5.0915	5.4173	5.3635	5.1611	5.1667
pos_3157	Tolbutamide	metab_3156	yes	down	C07148	pos	64-77-7	309.074	139.741	(M+K)+	-	-	-	HMDB0015256	-	-	-	-	-	Benzenoids	Benzene and substituted derivatives	Benzenesulfonamides	-	-	-	-	2.3709	2.3146	0.9009	0.03016	0.2019	4.76	4.6751	3.5251	4.7485	4.5222	4.3225	4.9104	4.9688	4.9255	4.9543	4.8567	4.8638
pos_3422	3-Phenylpropanoic acid	metab_3421	yes	down	C05629	pos	501-52-0	323.128	141.2	(2M+Na)+	-	-	-	HMDB0000764	-	-	map01100;map00360	Metabolism;Metabolism	Global and overview maps;Amino acid metabolism	Phenylpropanoids and polyketides	Phenylpropanoic acids	Not Available	-	-	Metabolic pathways;Phenylalanine metabolism	Metabolic pathways;Phenylalanine metabolism	1.6502	1.6085	0.9574	0.007089	0.09363	4.6218	4.6073	4.7708	4.765	4.5756	4.5497	5.0416	4.7744	4.7838	4.9591	4.7988	4.7742
pos_3466	D-Maltose	metab_3465	yes	down	C00208	pos	69-79-4	325.113	224.26	(M+H-H2O)+	-	-	-	HMDB0000163	Carbohydrates	Oligosaccharides	map01100;map00500;map01110;map02010	Metabolism;Metabolism;Metabolism;Environmental Information Processing	Global and overview maps;Carbohydrate metabolism;Global and overview maps;Membrane transport	Organic oxygen compounds	Organooxygen compounds	Carbohydrates and carbohydrate conjugates	-	-	Metabolic pathways;Starch and sucrose metabolism;Biosynthesis of secondary metabolites;ABC transporters	Metabolic pathways;Starch and sucrose metabolism;Biosynthesis of secondary metabolites;ABC transporters	2.4944	2.4939	0.8968	0.01006	0.1122	4.2908	4.1748	5.0811	4.1331	4.5999	4.3267	5.1586	4.9078	4.9179	5.0721	4.6664	4.9417
pos_3796	Matairesinol	metab_3795	yes	down	C10682	pos	580-72-3	341.138	141.695	(M+H-H2O)+	-	-	-	HMDB0035698	-	-	map01100;map01110;map00998	Metabolism;Metabolism;Metabolism	Global and overview maps;Global and overview maps;Biosynthesis of other secondary metabolites	Lignans, neolignans and related compounds	Furanoid lignans	Tetrahydrofuran lignans	-	-	Metabolic pathways;Biosynthesis of secondary metabolites;Biosynthesis of various secondary metabolites - part 2	Metabolic pathways;Biosynthesis of secondary metabolites;Biosynthesis of various secondary metabolites - part 2	2.0437	1.9986	0.9459	0.001481	0.04418	5.1307	5.0169	5.0546	5.003	4.9483	4.9641	5.51	5.2451	5.1439	5.4714	5.2127	5.2589
pos_4121	Pargyline	metab_4120	yes	up	C07414	pos	555-57-7	357.169	98.26	(2M+K)+	-	-	-	HMDB0015563	-	-	-	-	-	Benzenoids	Benzene and substituted derivatives	Phenylmethylamines	-	-	-	-	2.4083	2.3474	1.0914	0.00114	0.03851	4.6795	4.6851	4.699	4.5545	4.737	4.7378	4.193	4.3725	4.4764	4.3847	4.3904	3.9226
pos_4259	3.alpha.-Mannobiose	metab_4258	yes	down	-	pos	-	365.102	132.68	(M+Na)+	-	-	-	-	-	-	-	-	-	-	-	-	-	-	-	-	2.2228	2.1737	0.9325	0.0001626	0.01429	4.4308	4.1754	4.4286	4.446	4.2437	4.1998	4.6215	4.6717	4.5988	4.6279	4.6098	4.6745
pos_4562	4-Hydroxyphenylpyruvate	metab_4561	yes	up	C01179	pos	-	378.118	106.573	(2M+NH4)+	-	-	-	-	-	-	map01100;map01110;map01240;map01210;map00130;map00998;map01230;map00950;map00350;map00261;map00400	Metabolism;Metabolism;Metabolism;Metabolism;Metabolism;Metabolism;Metabolism;Metabolism;Metabolism;Metabolism;Metabolism	Global and overview maps;Global and overview maps;Global and overview maps;Global and overview maps;Metabolism of cofactors and vitamins;Biosynthesis of other secondary metabolites;Global and overview maps;Biosynthesis of other secondary metabolites;Amino acid metabolism;Biosynthesis of other secondary metabolites;Amino acid metabolism	-	-	-	-	-	Metabolic pathways;Biosynthesis of secondary metabolites;Biosynthesis of cofactors;2-Oxocarboxylic acid metabolism;Ubiquinone and other terpenoid-quinone biosynthesis;Biosynthesis of various secondary metabolites - part 2;Biosynthesis of amino acids;Isoquinoline alkaloid biosynthesis;Tyrosine metabolism;Monobactam biosynthesis;Phenylalanine, tyrosine and tryptophan biosynthesis	Metabolic pathways;Biosynthesis of secondary metabolites;Biosynthesis of cofactors;2-Oxocarboxylic acid metabolism;Ubiquinone and other terpenoid-quinone biosynthesis;Biosynthesis of various secondary metabolites - part 2;Biosynthesis of amino acids;Isoquinoline alkaloid biosynthesis;Tyrosine metabolism;Monobactam biosynthesis;Phenylalanine, tyrosine and tryptophan biosynthesis	1.2091	1.2081	1.0304	0.03084	0.2035	4.6234	4.6271	4.8065	4.754	4.5041	4.518	4.4811	4.5677	4.5154	4.5154	4.5245	4.4108
pos_7179	His-Pro	metab_7178	yes	up	-	pos	-	522.291	163.422	(2M+NH4)+	-	-	-	-	-	-	-	-	-	-	-	-	-	-	-	-	1.2129	1.2082	1.031	0.02672	0.1891	4.2629	4.3683	4.2738	4.4625	4.3688	4.3755	4.0399	4.2355	4.1997	4.2904	4.3257	4.2332
pos_7404	Inosine	metab_7403	yes	down	C00294	pos	58-63-9	537.182	22.91	(2M+H)+	-	-	-	HMDB0000195	-	-	map01100;map02010;map00230	Metabolism;Environmental Information Processing;Metabolism	Global and overview maps;Membrane transport;Nucleotide metabolism	Nucleosides, nucleotides, and analogues	Purine nucleosides	Not Available	-	-	Metabolic pathways;ABC transporters;Purine metabolism	Metabolic pathways;ABC transporters;Purine metabolism	1.2301	1.2105	0.9713	0.001905	0.04978	3.5902	3.7247	3.6337	3.5826	3.6133	3.5769	3.6887	3.7283	3.6959	3.7424	3.7658	3.7433
pos_7860	6''-O-Malonyldaidzin	metab_7859	yes	up	C16191	pos	124590-31-4	563.145	68.8475	(M+CH3COO+2H)+	-	-	-	HMDB0041263	-	-	map00943	Metabolism	Biosynthesis of other secondary metabolites	Phenylpropanoids and polyketides	Coumarins and derivatives	Furanocoumarins	-	-	Isoflavonoid biosynthesis	Isoflavonoid biosynthesis	2.1216	2.0475	1.0623	0.0007713	0.03153	4.9358	5.0583	5.0099	4.8328	5.0872	5.1541	4.674	4.5908	4.865	4.7455	4.6576	4.7831
neg_1003	Adenine	metab_13753	yes	up	C00147	neg	73-24-5	134.047	150.239	(M-H)-	-	-	-	HMDB0000034	Nucleic acids	Bases	map01100;map00230;map00908	Metabolism;Metabolism;Metabolism	Global and overview maps;Nucleotide metabolism;Metabolism of terpenoids and polyketides	Organoheterocyclic compounds	Imidazopyrimidines	Purines and purine derivatives	-	-	Metabolic pathways;Purine metabolism;Zeatin biosynthesis	Metabolic pathways;Purine metabolism;Zeatin biosynthesis	2.3007	2.2516	1.0932	2.473e-05	0.003912	5.2769	5.154	5.3074	5.1433	5.2737	5.3021	4.8268	4.8152	4.9311	4.8954	4.571	4.7391
neg_1027	6-Hydroxynicotinic acid	metab_13777	yes	up	C01020	neg	5006-66-6	138.02	36.479	(M-H)-	-	-	-	HMDB0002658	-	-	map01100;map00760	Metabolism;Metabolism	Global and overview maps;Metabolism of cofactors and vitamins	Organoheterocyclic compounds	Pyridines and derivatives	Pyridinecarboxylic acids and derivatives	-	-	Metabolic pathways;Nicotinate and nicotinamide metabolism	Metabolic pathways;Nicotinate and nicotinamide metabolism	1.2962	1.3154	1.0411	0.004277	0.04342	4.4362	4.4951	4.6911	4.4423	4.3812	4.4363	4.3193	4.2721	4.2614	4.2738	4.3829	4.3072
neg_1459	D-Galactarate	metab_14209	yes	down	C00879	neg	-	191.019	100.421	(M-H2O-H)-	-	-	-	-	-	-	map01100;map00053	Metabolism;Metabolism	Global and overview maps;Carbohydrate metabolism	-	-	-	-	-	Metabolic pathways;Ascorbate and aldarate metabolism	Metabolic pathways;Ascorbate and aldarate metabolism	1.5965	1.5491	0.951	0.006319	0.05444	5.0748	5.1501	5.0304	4.9644	4.998	5.0364	5.58	5.4162	5.1035	5.1755	5.2359	5.3017
neg_1843	Purine	metab_14593	yes	up	C15587	neg	120-73-0	239.076	289.496	(2M-H)-	-	-	-	HMDB0001366	-	-	-	-	-	Organoheterocyclic compounds	Imidazopyrimidines	Purines and purine derivatives	-	-	-	-	1.3706	1.3139	1.0365	0.001159	0.02153	4.7857	4.8164	4.8704	4.8823	4.7585	5.005	4.6627	4.6941	4.7327	4.6594	4.69	4.6507
neg_2008	Palmitic acid	metab_14758	yes	up	C00249	neg	1957-10-03	255.232	41.7845	(M-H)-	-	-	-	HMDB0000220;LMFA01010001	Lipids	Fatty acids	map01100;map00071;map01212;map00073;map00061;map00062;map01040	Metabolism;Metabolism;Metabolism;Metabolism;Metabolism;Metabolism;Metabolism	Global and overview maps;Lipid metabolism;Global and overview maps;Lipid metabolism;Lipid metabolism;Lipid metabolism;Lipid metabolism	Lipids and lipid-like molecules	Fatty Acyls	Fatty acids and conjugates	-	-	Metabolic pathways;Fatty acid degradation;Fatty acid metabolism;Cutin, suberine and wax biosynthesis;Fatty acid biosynthesis;Fatty acid elongation;Biosynthesis of unsaturated fatty acids	Metabolic pathways;Fatty acid degradation;Fatty acid metabolism;Cutin, suberine and wax biosynthesis;Fatty acid biosynthesis;Fatty acid elongation;Biosynthesis of unsaturated fatty acids	1.0331	1.0223	1.0217	0.01539	0.09139	5.4174	5.5703	5.6388	5.6016	5.4876	5.5766	5.5275	5.4615	5.3697	5.4245	5.3911	5.4093
neg_2029	3-Methyluridine	metab_14779	yes	up	-	neg	2140-69-4	257.081	38.479	(M-H)-	-	-	-	HMDB0004813	-	-	-	-	-	Nucleosides, nucleotides, and analogues	Pyrimidine nucleosides	Not Available	-	-	-	-	1.4167	1.4097	1.0487	0.003597	0.03943	4.7247	4.4529	4.4427	4.4283	4.5187	4.5402	4.2944	4.2349	4.3895	4.3637	4.3683	4.1952
neg_2223	Urocanic acid	metab_14973	yes	down	C00785	neg	3465-72-3	275.081	132.194	(2M-H)-	-	-	-	HMDB0000301	-	-	map01100;map00340	Metabolism;Metabolism	Global and overview maps;Amino acid metabolism	Organoheterocyclic compounds	Azoles	Imidazoles	-	-	Metabolic pathways;Histidine metabolism	Metabolic pathways;Histidine metabolism	1.2596	1.2395	0.9723	0.0005409	0.01438	5.173	5.1748	5.1437	5.1883	5.1741	5.1409	5.358	5.4241	5.2296	5.3135	5.264	5.2895
neg_3014	Trehalose	metab_15764	yes	down	C01083	neg	99-20-7	323.097	224.465	(M-H2O-H)-	-	-	-	HMDB0000975	Carbohydrates	Oligosaccharides	map01100;map00500;map01110;map02010	Metabolism;Metabolism;Metabolism;Environmental Information Processing	Global and overview maps;Carbohydrate metabolism;Global and overview maps;Membrane transport	Organic oxygen compounds	Organooxygen compounds	Carbohydrates and carbohydrate conjugates	-	-	Metabolic pathways;Starch and sucrose metabolism;Biosynthesis of secondary metabolites;ABC transporters	Metabolic pathways;Starch and sucrose metabolism;Biosynthesis of secondary metabolites;ABC transporters	1.6241	1.6399	0.9314	0.02342	0.1188	4.3584	4.3061	4.9373	4.4618	4.4789	4.274	5.07	4.7664	4.7918	4.8693	4.5228	4.7665
neg_3068	Adenosine	metab_15818	yes	up	C00212	neg	58-61-7	326.109	162.031	(M+CH3COO)-	-	-	-	HMDB0000050	Nucleic acids	Nucleosides	map01100;map02010;map00230	Metabolism;Environmental Information Processing;Metabolism	Global and overview maps;Membrane transport;Nucleotide metabolism	Nucleosides, nucleotides, and analogues	Purine nucleosides	Not Available	-	-	Metabolic pathways;ABC transporters;Purine metabolism	Metabolic pathways;ABC transporters;Purine metabolism	1.5015	1.4673	1.0637	0.01468	0.0889	4.1809	4.2517	4.2189	4.2285	4.2748	4.2091	3.5687	4.157	4.0293	4.0808	3.9618	4.0442
neg_3516	.beta.-Estradiol 3-sulfate	metab_16266	yes	up	-	neg	-	351.128	248.74	(M-H)-	-	-	-	-	-	-	-	-	-	-	-	-	-	-	-	-	1.5773	1.4981	1.0514	0.0147	0.0889	5.4826	5.3701	5.3528	5.6344	5.1309	5.1882	5.174	5.1116	5.1775	5.2096	4.9773	4.9357
neg_6710	Raffinose	metab_19460	yes	up	C00492	neg	512-69-6	503.16	408.014	(M-H)-	-	-	-	HMDB0003213	-	-	map01100;map02010;map00052	Metabolism;Environmental Information Processing;Metabolism	Global and overview maps;Membrane transport;Carbohydrate metabolism	Organic oxygen compounds	Organooxygen compounds	Carbohydrates and carbohydrate conjugates	-	-	Metabolic pathways;ABC transporters;Galactose metabolism	Metabolic pathways;ABC transporters;Galactose metabolism	1.3792	1.3822	1.0407	5.669e-06	0.002718	4.2385	4.2458	4.2083	4.1452	4.2376	4.2144	4.0416	4.0245	4.0718	4.0332	4.0961	4.0347
neg_7707	Uridine diphosphate glucose(UDP-D-Glucose)	metab_20457	yes	down	-	neg	-	565.046	429.221	(M-H)-	-	-	-	-	-	-	-	-	-	-	-	-	-	-	-	-	1.2847	1.2827	0.9581	0.002852	0.03389	3.7882	3.8137	3.763	3.9671	3.9407	3.7682	3.9873	3.9427	4.0383	3.983	4.0978	4.0007
neg_7913	Naringin	metab_20663	yes	up	C09789	neg	10236-47-2	579.169	332.013	(M-H)-	-	-	-	HMDB0002927;LMPK12140235	-	-	map00941	Metabolism	Biosynthesis of other secondary metabolites	Phenylpropanoids and polyketides	Flavonoids	Flavonoid glycosides	-	-	Flavonoid biosynthesis	Flavonoid biosynthesis	1.3244	1.3191	1.0399	0.001008	0.01984	4.4817	4.5418	4.4656	4.3094	4.4648	4.4982	4.2159	4.268	4.3515	4.3168	4.3017	4.2778
neg_8327	Rutin	metab_21077	yes	down	C05625	neg	153-18-4	609.144	135.525	(M-H)-	-	-	-	LMPK12112098;HMDB0003249	-	-	map01100;map01110;map00944	Metabolism;Metabolism;Metabolism	Global and overview maps;Global and overview maps;Biosynthesis of other secondary metabolites	Phenylpropanoids and polyketides	Flavonoids	Flavonoid glycosides	-	-	Metabolic pathways;Biosynthesis of secondary metabolites;Flavone and flavonol biosynthesis	Metabolic pathways;Biosynthesis of secondary metabolites;Flavone and flavonol biosynthesis	1.7557	1.6814	0.9538	0.0003083	0.01098	5.5971	5.4848	5.5594	5.4011	5.4813	5.3901	5.7421	5.7516	5.6272	5.735	5.904	5.7498
